# Supplementary material for: VirS, an OmpR/PhoB subfamily response regulator, is required for activation of vapA gene expression in Rhodococcus equi
Source: BMC Microbiol. 2014 Oct 3;14:243. doi: 10.1186/s12866-014-0243-1 (PMC4190465; doi:10.1186/s12866-014-0243-1)
Supplement: Additional file 1: Table S1. — Primer used in this study. [file 12866_2014_243_MOESM1_ESM.xls]

## Sheet: Sheet1
Table S1. Primers used in this study
Primer		Sequence (5' to 3')
oriT-F	GGCGCTCGGTCTTGCCTTG
oriT-R	AGCGCTTTTCCGCTGCATAA
aph2-F	ATCGATAGCTTCACGCTGCCGCAAGC
aph2-R	AAGCTTCCATGGGAAACGATCCTCATCCTGTC
vapA-LF	ACGGATCTGATGCACGGCAA
vapA-LR	GACTTTCTCTGCCAAGACGT
ΔvapA-1	CCGAAAGGAGAAGTAAGATGAAGACTGATCACAATTGTAGCAGGCTGCACGTACTTC
ΔvapA-2	GAAGTACGTGCAGCCTGCTACAATTGTGATCAGTCTTCATCTTACTTCTCCTTTCGG
virR-LF	AGATTTACAGTGGGTCCAGG
virR-LR	CGTCCACTTTGGTTTCGATC
virS-LF	TTACACGCTCGCATACTACG
virS-LR	GGATAAGGAACAGCAGAACA
ΔvirR-1	TCGCGATGCTCCCGTAGGTGGTGAACCATCGCCTGCAGCT
ΔvirR-2	AGCTGCAGGCGATGGTTCACCACCTACGGGAGCATCGCGA
ΔvirS-1	GAGTAGGTGGTTTGGGTATGTAATCATGTATTCCGGACCT
ΔvirS-2	AGGTCCGGAATACATGATTACATACCCAAACCACCTACTC
virS-NcoF	CCATGGAGTCCATTCGCGGTAT
virS-HindR	AAGCTTAATGCCGTGGCCCTGCCA
virS D57A-1	GATTTGACCTTATCGTTCTAGCTGTAGACCTACCCGGCATGAGCGGGGA
virS D57A-2	TCCCCGCTCATGCCGGGTAGGTCTACAGCTAGAACGATAAGGTCAAATC
PvirR-F	GCACCGGCCCCGGAGGACCACCGCGTCCTCCGGGGCCGATTCCAGTTGTTCCTCTTCTTGCC
virR-R	CTAGGCGCCCTCTTGTCCGC
vapH-RTF	GCGACGGTACGATGCTTGT
vapH-RTR	TGAGTCGATGGCTCGAGAAA
orf7-RTF	GGCATGCACTCCCTGAAAAC
orf7-RTR	CGATTCGGATTCGAAAGCA
virS-RTF	GCGCGCTGCATATATGTGA
virS-RTR	CAGGTCGAACTCTCGGGAAGT
